# Supplementary material for: Zmpste24 deficiency contributes to intervertebral disc degeneration by undermining the stability of the nuclear membrane of nucleus pulposus cells
Source: PeerJ. 2026 Jan 7;14:e20534. doi: 10.7717/peerj.20534 (PMC12790285; doi:10.7717/peerj.20534)
Supplement: Supplemental Information 1 [file peerj-14-20534-s001.zip]

Archive with 26 entries (23 files):
- raw data1/
- raw data1/figure1/
- raw data1/figure1/3 4 dapi.jpg
- raw data1/figure1/3 4 merge.jpg
- raw data1/figure1/3 4 zmp.jpg
- raw data1/figure1/5 6 dapi.jpg
- raw data1/figure1/5 6 merge.jpg
- raw data1/figure1/5 6 zmp.jpg
- raw data1/figure1/7 8 dapi .jpg
- raw data1/figure1/7 8 merge.jpg
- raw data1/figure1/7 8 zmp .jpg
- raw data1/figure1/Figure 1 B.xlsx
- raw data1/figure1/Figure 1 C 1.jpg
- raw data1/figure1/Figure 1 C 2.jpg
- raw data1/figure1/Figure 1 C 3.jpg
- raw data1/figure2/
- raw data1/figure2/Figure 2 A.jpg
- raw data1/figure2/Figure 2 B.xlsx
- raw data1/figure2/Figure 2 C.xlsx
- raw data1/figure2/Figure 2 D.xlsx
- raw data1/figure2/Figure 2 E.xlsx
- raw data1/figure2/Figure 2 F.xlsx
- raw data1/figure2/Figure 2 G Lopinavir 1.jpg
- raw data1/figure2/Figure 2 G Lopinavir 2.jpg
- raw data1/figure2/Figure 2 G control 1.jpg
- raw data1/figure2/Figure 2 G control 2.jpg
