# Supplementary material for: Zmpste24 deficiency contributes to intervertebral disc degeneration by undermining the stability of the nuclear membrane of nucleus pulposus cells
Source: PeerJ. 2026 Jan 7;14:e20534. doi: 10.7717/peerj.20534 (PMC12790285; doi:10.7717/peerj.20534)
Supplement: Supplemental Information 1 [file peerj-14-20534-s001.zip › raw data1/figure1/Figure 1 B.xlsx]

## Sheet: Sheet1
3-4	5-6	7-8
178.729	56.8064	27.8571
171.467	55.3125	27.5965
158.938	54.8182	27.3621
