# Supplementary material for: Zmpste24 deficiency contributes to intervertebral disc degeneration by undermining the stability of the nuclear membrane of nucleus pulposus cells
Source: PeerJ. 2026 Jan 7;14:e20534. doi: 10.7717/peerj.20534 (PMC12790285; doi:10.7717/peerj.20534)
Supplement: Supplemental Information 1 [file peerj-14-20534-s001.zip › raw data1/figure2/Figure 2 C.xlsx]

## Sheet: Sheet1
control	Lopinavir
0.955133	0.806206
1.04487	0.804267
1	0.80245
