# Supplementary material for: Zmpste24 deficiency contributes to intervertebral disc degeneration by undermining the stability of the nuclear membrane of nucleus pulposus cells
Source: PeerJ. 2026 Jan 7;14:e20534. doi: 10.7717/peerj.20534 (PMC12790285; doi:10.7717/peerj.20534)
Supplement: Supplemental Information 1 [file peerj-14-20534-s001.zip › raw data1/figure2/Figure 2 E.xlsx]

## Sheet: Sheet1
control	Lopinavir
1.06116	0.829011
1.01682	0.891459
0.922015	0.892679
