# Supplementary material for: Zmpste24 deficiency contributes to intervertebral disc degeneration by undermining the stability of the nuclear membrane of nucleus pulposus cells
Source: PeerJ. 2026 Jan 7;14:e20534. doi: 10.7717/peerj.20534 (PMC12790285; doi:10.7717/peerj.20534)
Supplement: Supplemental Information 2 [file peerj-14-20534-s002.zip]

Archive with 13 entries (11 files):
- raw data2/
- raw data2/figure3/
- raw data2/figure3/Figure 3 A.jpg
- raw data2/figure3/Figure 3 B.jpg
- raw data2/figure3/Figure 3 C WT ♀.tif
- raw data2/figure3/Figure 3 C WT ♂.tif
- raw data2/figure3/Figure 3 C Zmpste ♀.tif
- raw data2/figure3/Figure 3 C Zmpste ♂.tif
- raw data2/figure3/Figure 3 D WT ♀.TIF
- raw data2/figure3/Figure 3 D WT ♂.TIF
- raw data2/figure3/Figure 3 D Zmpste ♀.TIF
- raw data2/figure3/Figure 3 D Zmpste ♂.TIF
- raw data2/figure3/Figure 3 E.xlsx
