# Supplementary material for: Zmpste24 deficiency contributes to intervertebral disc degeneration by undermining the stability of the nuclear membrane of nucleus pulposus cells
Source: PeerJ. 2026 Jan 7;14:e20534. doi: 10.7717/peerj.20534 (PMC12790285; doi:10.7717/peerj.20534)
Supplement: Supplemental Information 2 [file peerj-14-20534-s002.zip › raw data2/figure3/Figure 3 E.xlsx]

## Sheet: Sheet1
WT♂	Zmpste24 KO♂	WT♀	Zmpste24 KO♀
104	53	93	50
102	58	96	48
94	54	92	53
