# Supplementary material for: Zmpste24 deficiency contributes to intervertebral disc degeneration by undermining the stability of the nuclear membrane of nucleus pulposus cells
Source: PeerJ. 2026 Jan 7;14:e20534. doi: 10.7717/peerj.20534 (PMC12790285; doi:10.7717/peerj.20534)
Supplement: Supplemental Information 3 [file peerj-14-20534-s003.zip]

Archive with 15 entries (13 files):
- raw data3/
- raw data3/figure4/
- raw data3/figure4/Figure 4 A ko 2.jpg
- raw data3/figure4/Figure 4 A ko1 .jpg
- raw data3/figure4/Figure 4 A kw 1.jpg
- raw data3/figure4/Figure 4 A kw 2.jpg
- raw data3/figure4/Figure 4 A wt 2.jpg
- raw data3/figure4/Figure 4 A wt1.jpg
- raw data3/figure4/Figure 4 B.xlsx
- raw data3/figure4/Figure 4 C ko 1.jpg
- raw data3/figure4/Figure 4 C ko2.jpg
- raw data3/figure4/Figure 4 C kw 1.jpg
- raw data3/figure4/Figure 4 C kw 2.jpg
- raw data3/figure4/Figure 4 C wt 1.jpg
- raw data3/figure4/Figure 4 C wt 2.jpg
