# Supplementary material for: Zmpste24 deficiency contributes to intervertebral disc degeneration by undermining the stability of the nuclear membrane of nucleus pulposus cells
Source: PeerJ. 2026 Jan 7;14:e20534. doi: 10.7717/peerj.20534 (PMC12790285; doi:10.7717/peerj.20534)
Supplement: Supplemental Information 3 [file peerj-14-20534-s003.zip › raw data3/figure4/Figure 4 B.xlsx]

## Sheet: Sheet1
WT	Zmpste24 hets	Zmpste24 KO
1	4	5
1	3	6
1	3	6
