# Supplementary material for: Zmpste24 deficiency contributes to intervertebral disc degeneration by undermining the stability of the nuclear membrane of nucleus pulposus cells
Source: PeerJ. 2026 Jan 7;14:e20534. doi: 10.7717/peerj.20534 (PMC12790285; doi:10.7717/peerj.20534)
Supplement: Supplemental Information 4 [file peerj-14-20534-s004.zip]

Archive with 16 entries (15 files):
- raw data4/
- raw data4/Figure 4 D1.jpg
- raw data4/Figure 4 D2.jpg
- raw data4/Figure 4 D3.jpg
- raw data4/Figure 4 D4.jpg
- raw data4/Figure 4 D5.jpg
- raw data4/Figure 4 D6.jpg
- raw data4/Figure 4 E1.jpg
- raw data4/Figure 4 E2.jpg
- raw data4/Figure 4 E3.jpg
- raw data4/Figure 4 E4.jpg
- raw data4/Figure 4 E5.jpg
- raw data4/Figure 4 E6.jpg
- raw data4/Figure 4 F.xlsx
- raw data4/Figure 4 G.xlsx
- raw data4/GraphicalAbstract1.jpg
