# Supplementary material for: Zmpste24 deficiency contributes to intervertebral disc degeneration by undermining the stability of the nuclear membrane of nucleus pulposus cells
Source: PeerJ. 2026 Jan 7;14:e20534. doi: 10.7717/peerj.20534 (PMC12790285; doi:10.7717/peerj.20534)
Supplement: Supplemental Information 4 [file peerj-14-20534-s004.zip › raw data4/Figure 4 G.xlsx]

## Sheet: Sheet1
WT	Zmpste24 KO
1.00117	0.108974
1.00699	0.119347
0.991841	0.116317
