# Supplementary material for: Zmpste24 deficiency contributes to intervertebral disc degeneration by undermining the stability of the nuclear membrane of nucleus pulposus cells
Source: PeerJ. 2026 Jan 7;14:e20534. doi: 10.7717/peerj.20534 (PMC12790285; doi:10.7717/peerj.20534)
Supplement: Supplemental Information 6 [file peerj-14-20534-s006.zip]

Archive with 4 entries (3 files):
- new supplementary Figures 2/Comparison of high-density culture area of rat NP cells.jpg
- new supplementary Figures 2/Construction strategy of Zmpste24 KO mice.png
- new supplementary Figures 2/β-gal Control.tif
- new supplementary Figures 2/
