# Supplementary material for: Zmpste24 deficiency contributes to intervertebral disc degeneration by undermining the stability of the nuclear membrane of nucleus pulposus cells
Source: PeerJ. 2026 Jan 7;14:e20534. doi: 10.7717/peerj.20534 (PMC12790285; doi:10.7717/peerj.20534)
Supplement: Supplemental Information 8 [file peerj-14-20534-s008.xls]

## Sheet: Sheet1
ITEM TO CHECK	IMPORTANCE	CHECKLIST
EXPERIMENTAL DESIGN
Definition of experimental and control groups	E	Manuscript line 200-202
Number within each group	E	Manuscript line 403-404
Assay carried out by core lab or investigator's lab?	D
Acknowledgement of authors' contributions	D
SAMPLE
Description	E	Manuscript line 85-94
Volume/mass of sample processed	D
Microdissection or macrodissection	E	Manuscript line 85-94
Processing procedure	E	Manuscript line 85-94
If frozen - how and how quickly?	E	no forzen
If fixed - with what, how quickly?	E	no fixed
Sample storage conditions and duration (especially for FFPE samples)	E	no stored
NUCLEIC ACID EXTRACTION
Procedure and/or instrumentation	E	Manuscript line 85-94
Name of kit and details of any modifications	E	Manuscript line 85-94
Source of additional reagents used	D
Details of DNase or RNAse treatment	E	Manuscript line 85-94
Contamination assessment (DNA or RNA)	E	Manuscript line 85-94
Nucleic acid quantification	E	Manuscript line 85-94
Instrument and method	E	Manuscript line 85-94
Purity (A260/A280)	D
Yield	D
RNA integrity method/instrument	E	Manuscript line 85-94
RIN/RQI or Cq of 3' and 5' transcripts	E	Manuscript line 85-94
Electrophoresis traces	D
Inhibition testing (Cq dilutions, spike or other)	E	Manuscript line 85-94
REVERSE TRANSCRIPTION
Complete reaction conditions	E	Manuscript line 85-94
Amount of RNA and reaction volume	E	Manuscript line 85-94
Priming oligonucleotide (if using GSP) and concentration	E	Manuscript line 85-94
Reverse transcriptase and concentration	E	Manuscript line 85-94
Temperature and time	E	Manuscript line 85-94
Manufacturer of reagents and catalogue numbers	D
Cqs with and without RT	D*
Storage conditions of cDNA	D
qPCR TARGET INFORMATION
If multiplex, efficiency and LOD of each assay.	E	Manuscript line 85-94
Sequence accession number	E	Manuscript line 85-94
Location of amplicon	D
Amplicon length	E	Manuscript line 85-94
In silico specificity screen (BLAST, etc)	E	Manuscript line 85-94
Pseudogenes, retropseudogenes or other homologs?	D
Sequence alignment	D
Secondary structure analysis of amplicon	D
Location of each primer by exon or intron (if applicable)	E	Manuscript line 85-94
What splice variants are targeted?	E	Manuscript line 85-94
qPCR OLIGONUCLEOTIDES
Primer sequences	E	figures and supplementary materials 209-210
RTPrimerDB Identification Number	D
Probe sequences	D**
Location and identity of any modifications	E	no modificiation
Manufacturer of oligonucleotides	D
Purification method	D
qPCR PROTOCOL
Complete reaction conditions	E	Manuscript line 85-94
Reaction volume and amount of cDNA/DNA	E	Manuscript line 85-94
Primer, (probe), Mg++ and dNTP concentrations	E	Manuscript line 85-94
Polymerase identity and concentration	E	Manuscript line 85-94
Buffer/kit identity and manufacturer	E	Manuscript line 85-94
Exact chemical constitution of the buffer	D
Additives (SYBR Green I, DMSO, etc.)	E	Manuscript line 85-94
Manufacturer of plates/tubes and catalog number	D
Complete thermocycling parameters	E	Manuscript line 85-94
Reaction setup (manual/robotic)	D
Manufacturer of qPCR instrument	E	Manuscript line 85-94
qPCR VALIDATION
Evidence of optimisation (from gradients)	D
Specificity (gel, sequence, melt, or digest)	E	Manuscript line 85-94
For SYBR Green I, Cq of the NTC	E	Manuscript line 85-94
Standard curves with slope and y-intercept	E	Manuscript line 85-94
PCR efficiency calculated from slope	E	Manuscript line 85-94
Confidence interval for PCR efficiency or standard error	D
r2 of standard curve	E	Manuscript line 85-94
Linear dynamic range	E	Manuscript line 85-94
Cq variation at lower limit	E	Manuscript line 85-94
Confidence intervals throughout range	D
Evidence for limit of detection	E	Manuscript line 85-94
If multiplex, efficiency and LOD of each assay.	E	Manuscript line 85-94
DATA ANALYSIS
qPCR analysis program (source, version)	E	Manuscript line 85-94
Cq method determination	E	Manuscript line 85-94
Outlier identification and disposition	E	No unexpected byproducts were observed in our experiments.
Results of NTCs	E	Manuscript line 85-94 and pcr raw data
Justification of number and choice of reference genes	E	Manuscript line 85-94
Description of normalisation method	E	Manuscript line 85-94
Number and concordance of biological replicates	D
Number and stage (RT or qPCR) of technical replicates	E	Manuscript line 174-181
Repeatability (intra-assay variation)	E	Manuscript line 174-181
Reproducibility (inter-assay variation, %CV)	D
Power analysis	D
Statistical methods for result significance	E	Manuscript line 174-181
Software (source, version)	E	Manuscript line 174-181
Cq or raw data submission using RDML	D
Table 1. MIQE checklist for authors, reviewers and editors. All essential information (E) must be submitted with the manuscript. Desirable
information (D) should be submitted if available. If using primers obtained from RTPrimerDB, information on qPCR target, oligonucleotides,
protocols and validation is available from that source.
*: Assessing the absence of DNA using a no RT assay is essential when first extracting RNA. Once the sample has been validated as
RDNA-free, inclusion of a no-RT control is desirable, but no longer essential.
**: Disclosure of the probe sequence is highly desirable and strongly encouraged. However, since not all commercial pre-designed assay
vendors provide this information, it cannot be an essential requirement. Use of such assays is advised against.
